# Supplementary material for: Fuzzy-based optimization of AODV routing for efficient route in wireless mesh networks
Source: PeerJ Comput Sci. 2023 Oct 18;9:e1508. doi: 10.7717/peerj-cs.1508 (PMC10702716; doi:10.7717/peerj-cs.1508)
Supplement: Supplemental Information 3 [file peerj-cs-09-1508-s003.tcl]

set val(chan)         Channel/WirelessChannel  ;# Channel type
set val(prop)         Propagation/TwoRayGround ;# Radio-propagation model
set val(ant)          Antenna/OmniAntenna      ;# Antenna type
set val(ll)           LL                       ;# Link layer type
set val(ifq)          Queue/DropTail/PriQueue  ;# Interface queue type
set val(ifqlen)       50                       ;# Max packet in ifq
set val(netif)        Phy/WirelessPhy          ;# Network interface type
set val(mac)          Mac/802_11               ;# MAC type
set val(rp)           FCEE                    ;# Routing protocol
set val(x)            1000		       ;# X length
set val(y)            1000		       ;# Y length
set val(finish)       300		       ;# Finish time
set val(nn)           100		       ;# Number of mobilenodes

set ns_ [new Simulator]

set trf [open AODV_RWP.tr w]
$ns_ trace-all $trf 

set namtrace [open out.nam w]
$ns_ namtrace-all-wireless $namtrace $val(x) $val(y)

set topo [new Topography]
$topo load_flatgrid $val(x) $val(y)
 
set god_ [create-god $val(nn)]
set chan_1 [new $val(chan)]

$ns_ node-config  -adhocRouting $val(rp) \
          -llType $val(ll) \
                 -macType $val(mac) \
                 -ifqType $val(ifq) \
                 -ifqLen $val(ifqlen) \
                 -antType $val(ant) \
                 -propType $val(prop) \
                 -phyType $val(netif) \
                 -topoInstance $topo \
                 -agentTrace ON \
                 -routerTrace ON \
                 -macTrace ON \
                 -movementTrace ON \
                 -channel $chan_1

for {set i 0} {$i < $val(nn) } { incr i } {
	set node_($i) [$ns_ node]
	$ns_ initial_node_pos $node_($i) 35
}


$ns_ at 0.0 "$node_(1) color blue"
$node_(1) color "blue"
$ns_ at 0.0 "$node_(2) color orange"
$node_(2) color "blue"

set udp_(0) [new Agent/UDP]
$ns_ attach-agent $node_(1) $udp_(0)

set null_(0) [new Agent/Null]
$ns_ attach-agent $node_(2) $null_(0)

set cbr_(0) [new Application/Traffic/CBR]
$cbr_(0) set packetSize_ 512
$cbr_(0) set interval_ 0.2
$cbr_(0) set random_ 1
$cbr_(0) set maxpkts_ 50
$cbr_(0) attach-agent $udp_(0)

$ns_ connect $udp_(0) $null_(0)

$ns_ at 0.5 "$cbr_(0) start"
$ns_ at 9.5 "$cbr_(0) stop"

proc finish {} {
    global ns_ namtrace filename
    $ns_ flush-trace
    close $namtrace  
   # exec nam out.nam &
    exit 0
}

$ns_ at $val(finish) "finish"
puts "Start of simulation..."
$ns_ run
